# Supplementary material for: Toxicological Profile of Ultrapure 2,2′,3,4,4′,5,5′-Heptachlorbiphenyl (PCB 180) in Adult Rats
Source: PLoS One. 2014 Aug 19;9(8):e104639. doi: 10.1371/journal.pone.0104639 (PMC4138103; doi:10.1371/journal.pone.0104639)
Supplement: Table S1 — Adipose tissue and liver PCB 180 concentrations. (XLSX) [file pone.0104639.s001.xlsx]

## Sheet: Table S1
Table S1. Adipose tissue and liver PCB 180 concentrations
Total dose	Adipose tissue PCB 180		Liver PCB 180a
mg/kg bw	µg/g lipid	µg/g dw	µg/g lipid	µg/g dw
males
0	0.26	0.26	0.909091	0.1
3	15.7	15.7	7.84314	1.2
10	36.4	36.4	21.7687	3.2
30	122	122	70.2703	10.4
100	372	372	413.333	49.6
300	1320	1320	694.805	107
1000	3920	3920	1748.39	271
1700	7390	7390	6875	825
females
0	0.29	0.29	1.15385	0.15
3	15.5	15.5	8.73016	1.1
10	42.9	42.9	25.3846	3.3
30	165	165	64.9635	8.9
100	435	435	233.846	30.4
300	1380	1380	748.466	122
1000	4930	4930	1685.71	295
1700	11300	11300	4973.33	746
Pooled samples (5 individuals per pool)
aData from Roos et al., 2011
