# Supplementary material for: Toxicological Profile of Ultrapure 2,2′,3,4,4′,5,5′-Heptachlorbiphenyl (PCB 180) in Adult Rats
Source: PLoS One. 2014 Aug 19;9(8):e104639. doi: 10.1371/journal.pone.0104639 (PMC4138103; doi:10.1371/journal.pone.0104639)
Supplement: Table S2 — Hematology. (XLSX) [file pone.0104639.s002.xlsx]

## Sheet: Table S2
Table S2. Hematology
Total dose	WBC			RBC			HB			HCT			MCV			MCH			MCHC			PLT			RDW-SD			PDW			MPV			Neutrophils			Lymphocytes			Monocytes			Eosinophils			Basophils
mg/kg bw	x10^9/l			x10^12/l			g/l						fl			pg			g/l			x10^9/l			fl			fl			fl			%			%			%			%			%
males
0	18.34	±	2.19386	8.064	±	0.158682	175.8	±	3.63318	0.5138	±	0.0118406	63.72	±	1.0849	21.8	±	0.689202	342.2	±	8.16701	829.2	±	68.152	18.66	±	0.626897	7.54	±	0.194936	7.08	±	0.109545	13.2	±	3.03315	80.4	±	5.31977	5.2	±	3.70135	1.2	±	0.447214	0	±	0
3	18.96	±	2.43578	8.182	±	0.259365	179.2	±	5.11859	0.5182	±	0.0144465	63.36	±	1.76579	21.9	±	0.254951	346	±	8.45577	835.6	±	64.7171	18.3	±	0.815475	7.66	±	0.296648	7.16	±	0.320936	8	±	2.73861	87	±	4.58258	4.4	±	2.60768	0.6	±	0.894427	0	±	0
10	16.74	±	2.65669	7.786	±	0.219955	171.4	±	6.65582	0.4904	±	0.0118659	63	±	1.44741	22.02	±	0.683374	349.6	±	6.73053	826.8	±	109.648	18.54	±	0.856154	7.54	±	0.219089	6.96	±	0.167332	10.2	±	2.94958	84.6	±	2.30217	4.4	±	2.60768	0.6	±	0.547723	0.2	±	0.447214
30	17	±	2.59904	7.734	±	0.213026	170.2	±	7.04982	0.4876	±	0.015566	63.06	±	1.60094	22	±	0.689202	348.8	±	5.71839	860	±	32.0702	18.14	±	0.680441	7.44	±	0.260768	6.92	±	0.109545	7.4	±	3.04959	87.8	±	1.78885	4.2	±	1.48324	0.6	±	0.894427	0	±	0
100	16.54	±	2.53929	7.65	±	0.273587	169.6	±	6.8775	0.4826	±	0.0241102	63.06	±	0.981326	22.18	±	0.148324	351.6	±	4.77493	893.2	±	51.139	17.8	±	0.452769	7.9	±	0.291548	7.28	±	0.228035	7.2	±	1.78885	87.8	±	2.38747	4.4	±	1.51658	0.6	±	0.547723	0	±	0
300	20.76	±	1.93856	7.38	±	0.25**	165	±	4.47214	0.47	±	0.014**	63.8	±	1.09772	22.38	±	0.563028	350.6	±	7.53658	940	±	49.7142	18.12	±	0.858487	7.66	±	0.194936	7.12	±	0.178885	8	±	3.4641	85.8	±	5.44977	5.2	±	3.70135	1	±	1	0	±	0
1000	17.98	±	3.93281	6.99	±	0.15***	161	±	7.44*	0.44	±	0.018***	63.2	±	1.32665	22.94	±	0.726636	364	±	5.27**	885	±	60.6795	18.02	±	0.664831	7.6	±	0.3	7.04	±	0.151658	8.6	±	3.28634	86.8	±	3.27109	3.6	±	1.51658	1	±	1	0	±	0
1700	16.8	±	1.75357	6.99	±	0.26***	159	±	8.70**	0.45	±	0.023***	64.2	±	1.42829	22.78	±	0.571839	354.6	±	4.9295	936.6	±	60.8136	19.34	±	0.991464	7.54	±	0.49295	7.08	±	0.383406	6.6	±	2.40832	87.2	±	3.11448	5.4	±	2.96648	0.4	±	0.547723	0.4	±	0.894427
Dose response				D, T			D, T			D, T						T			T			T
females
0	15.6	±	1.30384	7.534	±	0.43707	169.8	±	7.22496	0.461	±	0.0286094	61.2	±	1.23288	22.58	±	0.834865	368.8	±	11.8195	849.6	±	55.6624	16.7	±	0.514782	7.34	±	0.194936	6.8	±	0.223607	7.2	±	5.1672	88.2	±	5.76194	2.4	±	1.51658	2.2	±	1.64317	0	±	0
3	14.22	±	1.16919	7.148	±	0.287437	165	±	4.74342	0.4448	±	0.0179639	62.26	±	1.53721	23.1	±	0.509902	371.2	±	5.89067	817.4	±	40.1348	16.76	±	0.527257	7.26	±	0.167332	6.74	±	0.0894427	7.8	±	4.71169	88.4	±	6.10737	2.6	±	1.14018	1.2	±	1.30384	0	±	0
10	12.76	±	2.35542	7.226	±	0.250859	166.2	±	7.91833	0.4466	±	0.0181879	61.78	±	0.460435	23	±	0.353553	372	±	4.63681	805	±	35.9235	16.42	±	0.277489	7.2	±	0.264575	6.72	±	0.130384	5.8	±	1.92354	92	±	2.82843	2	±	1	0.2	±	0.447214	0	±	0
30	15.44	±	3.07945	7.22	±	0.357491	165	±	4.94975	0.4488	±	0.0181439	62.22	±	1.77116	22.9	±	0.845577	367.6	±	9.07193	846.8	±	115.415	16.52	±	0.697854	7.32	±	0.204939	6.74	±	0.181659	8.2	±	2.77489	88.8	±	2.28035	1.4	±	0.547723	1.6	±	1.34164	0	±	0
100	16.54	±	1.82291	7.4	±	0.224388	168.8	±	4.14729	0.4558	±	0.0129885	61.6	±	0.948683	22.8	±	0.339116	370.4	±	5.89915	874	±	39.7303	16.3	±	0.187083	7.14	±	0.328634	6.72	±	0.192354	7	±	3.24037	90.8	±	3.27109	1.4	±	0.547723	0.8	±	1.09545	0	±	0
300	14.48	±	3.04171	7.192	±	0.182948	166	±	5.61249	0.4472	±	0.0142021	62.18	±	1.67242	23.06	±	0.70214	371.2	±	4.71169	819.8	±	73.9777	16.46	±	0.487852	7.58	±	0.238747	6.98	±	0.238747	6	±	2.64575	90.6	±	3.57771	2.2	±	1.30384	1.2	±	0.83666	0	±	0
1000	13.92	±	1.32929	6.66	±	0.36**	154	±	5.77**	0.42	±	0.015*	63.16	±	1.7358	23.1	±	0.845577	365.6	±	5.12835	869	±	67.513	16.74	±	0.847349	7.26	±	0.336155	6.74	±	0.219089	5.8	±	2.58844	89.8	±	2.77489	3.2	±	1.30384	1.2	±	1.30384	0	±	0
1700	13.5	±	2.46678	6.43	±	0.32***	150	±	6.53***	0.41	±	0.019**	63.68	±	1.52217	23.34	±	0.658027	366.2	±	5.5857	827.8	±	77.8441	18.46	±	1.30499	7.18	±	0.216795	6.68	±	0.178885	9.2	±	3.03315	87.6	±	3.20936	2.2	±	1.09545	1	±	1	0	±	0
Dose response				D, T			D, T			D, T			T
Group mean ± SD. N=5, * p<0.05; ** p<0.01; *** p<0.001 vs. control
D, significant dose response (for results, see Table 2 in the text); T, significant trend
WBC	Leukocyte total count
RBC	Red cell count
HB	Hemoglobin
HCT	Hematocrit
MCV	Mean corpuscular volume
MCH	Mean corpuscular hemoglobin
MCHC	Mean corpuscular hemoglobin concentration
PLT	Platelet count
RDW-SD	Red cell distribution width - standard deviation
PDW	Platelet distribution width
MPV	Mean platelet volume
