# Supplementary material for: Toxicological Profile of Ultrapure 2,2′,3,4,4′,5,5′-Heptachlorbiphenyl (PCB 180) in Adult Rats
Source: PLoS One. 2014 Aug 19;9(8):e104639. doi: 10.1371/journal.pone.0104639 (PMC4138103; doi:10.1371/journal.pone.0104639)
Supplement: Table S3 — Clinical chemistry. (XLSX) [file pone.0104639.s003.xlsx]

## Sheet: Table S3
Table S3. Clinical chemistry
Total dose	ALATa			ALPa			Albumin			Total proteina			Cholesterol			Triglyserides			Glucose			K			Na			Cl			Total Ca			Creatinine			Urea			Total bilirubin
mg/kg bw	U/l			U/l			g/l			g/l			mmol/l			mmol/l			mmol/l			mmol/l			mmol/l			mmol/l			mmol/l			μmol/l			mmol/l			μmol/l
males
0	75.4692	±	16.9539	270.95	±	36.6647	32.8174	±	0.934852	64.8638	±	2.65622	2.4732	±	0.109164	0.8708	±	0.255314	19.2312	±	4.85961	5.6904	±	0.464389	142.953	±	0.880865	95.6246	±	1.3945	3.4562	±	0.168369	55.0104	±	4.32117	7.9586	±	0.577946	1.8134	±	0.366897
3	75.9702	±	17.3948	263.329	±	24.8613	32.5848	±	0.394722	64.2354	±	0.689293	2.7226	±	0.184879	0.8364	±	0.300646	18.9486	±	3.44733	5.7648	±	0.279567	143.13	±	0.610046	96.8812	±	0.665322	3.4308	±	0.115411	54.1902	±	3.86582	9.0108	±	1.05152	2.0184	±	0.840737
10	64.8784	±	9.28868	242.728	±	37.7168	32.9044	±	0.521791	64.4922	±	3.05077	2.8434	±	0.259005	0.8758	±	0.163335	14.922	±	2.03041	6.117	±	0.465779	142.992	±	1.16491	96.7736	±	1.53553	3.4056	±	0.102608	51.5108	±	3.00306	8.185	±	0.88182	1.5778	±	0.238847
30	68.7096	±	4.24376	265.102	±	28.1532	32.8116	±	0.672032	65.458	±	0.884198	2.737	±	0.254993	0.649	±	0.0324577	18.6046	±	4.03108	5.9256	±	0.235972	142.9	±	1.42794	96.0398	±	1.96138	3.4374	±	0.113859	53.7876	±	2.90481	9.291	±	0.849377	1.463	±	0.152204
100	71.1328	±	10.7817	254.112	±	38.5432	33.0652	±	0.606328	67.6812	±	1.53938	3.56	±	0.28*	0.34	±	0.06**	17.7696	±	3.62058	5.7382	±	0.465039	143.024	±	0.645291	96.265	±	1.4708	3.5766	±	0.141664	53.4336	±	2.51876	9.22	±	1.07353	1.543	±	0.198609
300	84.1768	±	28.1389	231.865	±	42.4747	32.5104	±	1.5518	67.3726	±	2.73039	3.4446	±	0.561569	0.36	±	0.20**	17.7034	±	3.62917	5.7272	±	0.650712	142.666	±	0.484181	96.292	±	1.55049	3.4646	±	0.0773518	52.6016	±	3.64156	8.9854	±	0.956792	1.7332	±	0.207463
1000	86.8588	±	14.9539	235.417	±	30.457	34.1878	±	0.966586	72.9	±	2.77***	4.35	±	0.63***	0.32	±	0.12***	11.8	±	1.5*	6.115	±	0.450435	142.595	±	0.832037	95.7272	±	1.17778	3.45	±	0.115456	53.8132	±	1.77135	9.949	±	1.54649	1.84	±	0.204666
1700	81.1678	±	15.6355	221.434	±	38.9331	34.427	±	1.92208	73.5	±	4.64***	5.15	±	0.93***	0.44	±	0.11*	12.6552	±	3.6463	5.89	±	0.291186	143.447	±	0.614285	97.7136	±	2.04976	3.5334	±	0.139887	55.3506	±	4.44058	9.1332	±	1.40073	1.872	±	0.175637
Dose response				T			T			T			T			T			T
females
0	59.1778	±	6.63268	228.266	±	21.9078	33.6608	±	1.48572	64.0814	±	2.81472	3.1966	±	0.320524	0.9784	±	0.248717	13.822	±	1.63046	5.8378	±	0.410347	141.991	±	0.825315	96.505	±	0.807876	3.3856	±	0.128426	50.407	±	1.4886	7.7976	±	1.21804	1.7576	±	0.19082
3	55.9908	±	5.84415	247.644	±	38.7479	33.8456	±	1.27542	63.8754	±	1.88616	3.1106	±	0.329819	0.906	±	0.16951	13.657	±	1.85269	5.5914	±	0.130976	142.053	±	0.786658	97.0782	±	1.00465	3.4	±	0.0991262	51.7032	±	3.26413	9.8992	±	0.972715	1.585	±	0.200841
10	56.1128	±	7.19109	195.734	±	13.2482	33.9172	±	1.74796	64.4546	±	2.92017	3.3464	±	0.258987	0.8502	±	0.203831	14.3658	±	1.23485	5.695	±	0.211201	143.576	±	1.15065	97.2136	±	2.89512	3.4248	±	0.0478351	53.776	±	4.12163	9.4476	±	1.58605	1.6632	±	0.168203
30	62.5996	±	9.91814	206.833	±	20.1376	32.65	±	0.804509	60.5222	±	1.52563	3.0472	±	0.286864	1.1926	±	0.2212	13.551	±	1.9367	5.5494	±	0.200819	142.673	±	0.845854	97.2664	±	1.31264	3.4552	±	0.11636	48.6362	±	2.09434	9.5372	±	2.16908	1.3968	±	0.357371
100	61.5036	±	7.68319	209.092	±	31.9759	33.0658	±	0.743092	63.5326	±	1.06698	3.5406	±	0.148234	0.8878	±	0.217095	13.7884	±	1.07201	5.7512	±	0.437255	142.462	±	1.38448	96.9898	±	1.04005	3.4394	±	0.088982	51.2966	±	0.804586	8.6362	±	0.411105	1.5578	±	0.318352
300	51.2402	±	6.27045	193.656	±	30.8763	33.4558	±	1.9242	64.509	±	3.49489	3.5218	±	0.307814	1.1184	±	0.182651	13.9796	±	2.11796	5.5436	±	0.331084	142.641	±	0.8053	96.7624	±	1.37161	3.5634	±	0.10874	47.7572	±	3.92076	10.109	±	1.36112	1.3992	±	0.18875
1000	59.5068	±	8.15658	157	±	13.2**	33.0304	±	1.17645	64.5376	±	2.27294	4.16	±	0.31***	0.8854	±	0.381501	12.5524	±	1.13942	5.4262	±	0.267839	142.66	±	0.583594	97.1536	±	1.24964	3.4	±	0.0577624	51.9182	±	4.20933	9.266	±	1.63772	1.4336	±	0.139561
1700	61.5038	±	5.50111	172	±	15.1*	33.347	±	0.730992	64.9436	±	1.9931	4.94	±	0.38***	0.8778	±	0.213107	12.3856	±	1.8479	5.3008	±	0.303183	143.241	±	0.871515	97.7432	±	1.65308	3.4862	±	0.105003	52.537	±	1.95174	10.0136	±	1.06419	1.366	±	0.197991
Dose response				T									T						T			T																		T
Group mean ± SD. N=5, * p<0.05; ** p<0.01; *** p<0.001 vs. control
aData from Roos et al., 2011
D, significant dose response (for results, see Table 2 in the text); T, significant trend
ALAT	Alanine aminotransferase
ALP	Alkaline phosphatase
K	Potassium
Na	Sodium
Cl	Chloride
Ca	Calcium
