# Supplementary material for: Toxicological Profile of Ultrapure 2,2′,3,4,4′,5,5′-Heptachlorbiphenyl (PCB 180) in Adult Rats
Source: PLoS One. 2014 Aug 19;9(8):e104639. doi: 10.1371/journal.pone.0104639 (PMC4138103; doi:10.1371/journal.pone.0104639)
Supplement: Table S4 — Thyroid hormones. (XLSX) [file pone.0104639.s004.xlsx]

## Sheet: Table S4
Table S4. Thyroid hormones
Total dose	fT4			fT3			TSH
mg/kg bw	pmol/l			pmol/l			µIU/ml
males
0	27.682	±	2.69225	5.742	±	1.0684	0.038817	±	0.077634
3	25.378	±	4.24089	5.74	±	0.847172	0.0209812	±	0.0371523
10	28.376	±	1.35692	5.582	±	0.94624	0.0571664	±	0.104795
30	27.19	±	5.06256	5.766	±	0.374339	0.0594845	±	0.0327146
100	21.724	±	3.95442	5.39	±	0.859622	0.0891523	±	0.0519345
300	17.63	±	1.7***	5.238	±	0.591498	0.0748144	±	0.0494916
1000	11.65	±	1.4***	4.21	±	0.4*	0.10014	±	0.0886716
1700	8.71	±	1.8***	4.408	±	0.389256	0.136525	±	0.0732049
Dose response	D, T			D, T			D, T
females
0	22.21	±	3.88929	6.38	±	0.972291	0.00056888	±	0.00127205
3	22.214	±	2.7105	5.722	±	0.512025	0.0473539	±	0.0768098
10	19.068	±	2.11457	5.104	±	0.837275	0.000135824	±	0.000303712
30	23.356	±	4.97727	6.17	±	0.873871	0.00543328	±	0.00828431
100	22.364	±	3.1972	6.204	±	0.905555	0.0111195	±	0.0137219
300	18.032	±	3.74781	5.682	±	0.962403	0.0206536	±	0.0461829
1000	15.312	±	2.55589	5.164	±	1.22312	0.0111195	±	0.0137219
1700	11.07	±	3.1***	4.696	±	1.18382	0.0657693	±	0.0644385
Dose response	D, T			D, T
Group mean ± SD. N=5, * p<0.05; ** p<0.01; *** p<0.001 vs. control
D, significant dose response (for results, see Table 2 in the text); T, significant trend
