# Supplementary material for: Toxicological Profile of Ultrapure 2,2′,3,4,4′,5,5′-Heptachlorbiphenyl (PCB 180) in Adult Rats
Source: PLoS One. 2014 Aug 19;9(8):e104639. doi: 10.1371/journal.pone.0104639 (PMC4138103; doi:10.1371/journal.pone.0104639)
Supplement: Table S5 — Steroids and gonadotropins. (XLSX) [file pone.0104639.s005.xlsx]

## Sheet: Table S5
Table S5. Steroids and gonadotropins
Total dose	Estradiol			Testosterone			FSH			LH			Progesterone
mg/kg bw	pg/ml			ng/ml			ng/ml			ng/ml			ng/ml
males
0				2.2206	±	1.53302	9.011	±	0.623472	1.0386	±	0.255238
3				2.3468	±	1.78041	8.23	±	0.649567	1.2346	±	0.457123
10				2.657	±	1.30398	8.537	±	1.23252	0.9072	±	0.459415
30				1.9172	±	1.57395	7.441	±	1.19163	0.9864	±	0.240743
100				3.2092	±	2.00909	7.884	±	0.693194	0.8418	±	0.213019
300				2.0442	±	1.38756	7.664	±	0.923914	1.0258	±	0.328726
1000				2.1838	±	1.46332	7.492	±	1.48126	0.774	±	0.275591
1700				1.8484	±	1.18298	6.49	±	1.0*	0.7472	±	0.230423
Dose response							D, T			D, T
females
0	23.2	±	8.95545							1.9124	±	0.10154	9.1466	±	7.99259
3	20.2	±	5.4037							1.5082	±	0.581769	37.1413	±	20.7373
10	23.6	±	9.12688							2.567	±	0.644112	18.0476	±	12.6857
30	18.8	±	4.26615							1.8102	±	1.04639	22.277	±	11.3252
100	21.4	±	8.41427							1.9648	±	0.684016	32.9504	±	13.9937
300	15.4	±	3.84708							2.0238	±	0.840451	27.5022	±	21.2547
1000	17.4	±	4.09878							1.39	±	0.6*	27.7032	±	37.0106
1700	17.6	±	6.10737							1.7722	±	0.452454	22.662	±	13.0302
Dose response
Group mean ± SD. N=5 * p<0.05 vs. control
D, significant dose response (for results see Table 2 in the text); T, significant trend
FSH	Follicle stimulating hormone
LH	Luteinizing hormone
