# Supplementary material for: Toxicological Profile of Ultrapure 2,2′,3,4,4′,5,5′-Heptachlorbiphenyl (PCB 180) in Adult Rats
Source: PLoS One. 2014 Aug 19;9(8):e104639. doi: 10.1371/journal.pone.0104639 (PMC4138103; doi:10.1371/journal.pone.0104639)
Supplement: Table S8 — Organ weights. (XLSX) [file pone.0104639.s008.xlsx]

## Sheet: Table S8
Table S8. Organ weights
Total dose	Bodya			Brain			Livera			Kidneys			Heart			Spleen			Thymus			Testis R			Testis L			Epididymides			Ventral prostate			Seminal vesicles			Ovaries			Uterus			Adrenals			Thyroid gland			Pituitary
mg/kg bw	g			g			g			g			g			g			g			g			g			g			g			g			g			g			g			g			g
males
0	324.66	±	23.2646	1.726	±	0.0320936	12.778	±	1.096	2.172	±	0.284816	1.19	±	0.0707107	0.814	±	0.11149	0.615	±	0.0660808	1.848	±	0.0962808	1.852	±	0.137732	0.94	±	0.0827647	0.5141	±	0.0710551	1.07568	±	0.141341							0.04726	±	0.00452747	0.02354	±	0.00265104	0.01018
3	306.18	±	39.6214	1.65	±	0.0424264	11.87	±	2.75017	2.002	±	0.2705	1.266	±	0.187297	0.828	±	0.12775	0.632	±	0.0852643	1.82	±	0.233131	1.816	±	0.203052	0.972	±	0.160686	0.49182	±	0.0693404	0.91528	±	0.219818							0.04718	±	0.00372518	0.02102	±	0.00331466	0.00914
10	321.34	±	32.1966	1.754	±	0.0427785	13.018	±	2.59306	2.148	±	0.299449	1.174	±	0.172424	0.828	±	0.153688	0.594	±	0.0661816	1.878	±	0.132552	1.922	±	0.12657	0.952	±	0.117558	0.45082	±	0.0800276	0.98308	±	0.114454							0.05144	±	0.013317	0.02206	±	0.0038559	0.00878
30	323.64	±	13.6432	1.72	±	0.0570088	13.932	±	1.24132	2.086	±	0.17358	1.312	±	0.22775	0.876	±	0.0626897	0.764	±	0.237971	1.776	±	0.0942338	1.786	±	0.0804984	1.03	±	0.123491	0.51814	±	0.0791719	0.96632	±	0.112819							0.06654	±	0.0290639	0.02272	±	0.00291839	0.00978
100	321.86	±	27.2398	1.7	±	0.065192	16.992	±	2.22138	2.132	±	0.114761	1.196	±	0.0838451	0.826	±	0.133154	0.77	±	0.133229	1.882	±	0.115195	1.88	±	0.104163	0.992	±	0.0952365	0.52138	±	0.0824449	1.0149	±	0.082726							0.05134	±	0.0144512	0.02356	±	0.00892709	0.01072
300	325.28	±	17.7355	1.738	±	0.0258844	18	±	1.9*	2.11	±	0.159374	1.228	±	0.088713	0.858	±	0.0376829	0.69	±	0.105357	1.852	±	0.113666	1.866	±	0.0998999	0.966	±	0.0712741	0.53572	±	0.0489497	1.03792	±	0.0940026							0.04074	±	0.00769955	0.0266	±	0.00333841	0.00982
1000	314.54	±	13.9588	1.712	±	0.0356371	20.3	±	1.***	2.18	±	0.217601	1.118	±	0.112339	0.858	±	0.119457	0.686	±	0.074027	1.854	±	0.0577062	1.89	±	0.0489898	0.974	±	0.0789303	0.56608	±	0.0286289	1.2097	±	0.131953							0.045	±	0.00203593	0.02944	±	0.00449144	0.01146
1700	310.18	±	12.3645	1.684	±	0.0517687	21.1	±	2.7***	2.032	±	0.141492	1.16	±	0.109087	0.8	±	0.0463681	0.772	±	0.0819756	1.876	±	0.193856	1.836	±	0.157417	0.952	±	0.169912	0.46098	±	0.0922798	0.94732	±	0.118275							0.0463	±	0.00781249	0,0303*	±	0.00186896	0.00894
Dose response							D, T																																							D, T
females
0	208.38	±	13.9754	1.622	±	0.0258844	7.884	±	0.846776	1.402	±	0.0973139	0.866	±	0.0817313	0.664	±	0.107842	0.552	±	0.100598																0.08632	±	0.0107199	0.4309	±	0.111687	0.05662	±	0.00521124	0.01798	±	0.0024984	0.01084
3	215.28	±	4.92412	1.602	±	0.0383406	8.102	±	0.345355	1.428	±	0.0630079	0.958	±	0.122147	0.728	±	0.0782304	0.528	±	0.0653452																0.09322	±	0.0125554	0.3724	±	0.0501203	0.06484	±	0.00284482	0.02024	±	0.00391127	0.01122
10	210.08	±	7.84296	1.592	±	0.0319374	7.964	±	0.288496	1.462	±	0.0486826	0.884	±	0.0487852	0.722	±	0.0614003	0.47	±	0.0784219																0.0864	±	0.00910632	0.49166	±	0.15136	0.06402	±	0.00618886	0.01884	±	0.00239228	0.01238
30	213.22	±	12.074	1.6125	±	0.0340343	8.324	±	0.877086	1.452	±	0.085557	0.87	±	0.0748331	0.696	±	0.0861974	0.494	±	0.100896																0.09582	±	0.0158824	0.35336	±	0.0281116	0.06176	±	0.00628395	0.0169	±	0.00335932	0.01242
100	211.08	±	9.50957	1.615	±	0.0129099	8.228	±	0.64181	1.462	±	0.0349285	0.896	±	0.0665582	0.676	±	0.0304959	0.48	±	0.0888819																0.09092	±	0.0141247	0.36842	±	0.0707598	0.06116	±	0.00566419	0.02126	±	0.00411497	0.01224
300	211.62	±	12.864	1.602	±	0.0460435	9.27	±	0.9*	1.452	±	0.0769415	0.908	±	0.126965	0.65	±	0.0938083	0.498	±	0.0192354																0.10952	±	0.0161362	0.3524	±	0.0289327	0.06856	±	0.00456487	0.0176	±	0.00545573	0.0121
1000	212.54	±	14.8689	1.586	±	0.0378153	10.4	±	1.9**	1.486	±	0.0882043	0.896	±	0.0776531	0.7	±	0.0681909	0.528	±	0.0668581																0.10258	±	0.0211486	0.37448	±	0.0366084	0.06414	±	0.00720021	0.01578	±	0.00279857	0.0112
1700	208.32	±	5.7842	1.602	±	0.0286356	11.5	±	0.8***	1.396	±	0.0789303	0.9	±	0.0848528	0.664	±	0.060663	0.56	±	0.0979796																0.10172	±	0.0120111	0.36574	±	0.0471536	0.0657	±	0.00469734	0.016	±	0.00290172	0.01076
Dose response							D, T																														D									D, T
Group mean ± SD. * p<0.05; ** p<0.01; *** p<0.001 vs. control
aData from Roos et al., 2011
D, significant dose response (for results see Table 2 in the text); T, significant trend
[truncated: 2 more columns]
