# Supplementary material for: Toxicological Profile of Ultrapure 2,2′,3,4,4′,5,5′-Heptachlorbiphenyl (PCB 180) in Adult Rats
Source: PLoS One. 2014 Aug 19;9(8):e104639. doi: 10.1371/journal.pone.0104639 (PMC4138103; doi:10.1371/journal.pone.0104639)
Supplement: Table S11 — Brain aminoacids. (XLSX) [file pone.0104639.s011.xlsx]

## Sheet: Table S11
Table S11. Brain aminoacids
Total dose	n	Glutathione			Aspartate			Glutamate			Serine			Glutamine			Glycine			Taurine			Alanine			γ-Amino butyric acid
mg/kg bw		nmol/mg protein			nmol/mg protein			nmol/mg protein			nmol/mg protein			nmol/mg protein			nmol/mg protein			nmol/mg protein			nmol/mg protein			nmol/mg protein
males
0	3	12.1496	±	1.64252	58.908	±	5.59488	113.926	±	2.14269	17.4743	±	1.26736	80.1923	±	6.84593	41.2866	±	7.53077	96.5098	±	1.26389	12.787	±	0.813814	37.8831	±	2.10966
3
10	5	12.4828	±	2.05867	58.9982	±	3.16225	110.445	±	17.9544	17.3869	±	1.78633	81.4982	±	17.0557	38.776	±	2.05735	93.0371	±	11.548	11.6766	±	2.87192	36.2889	±	5.98849
30	2	11.4831	±	0.99383	60.0138	±	3.93677	106.309	±	2.43731	16.1101	±	0.583276	68.5755	±	4.78765	38.0711	±	1.05769	93.2196	±	2.1333	12.1561	±	1.39678	36.8235	±	1.55749
100
300	2	10.3717	±	2.82817	58.3918	±	1.84347	111.223	±	4.55435	17.1972	±	0.362086	76.5736	±	13.7509	39.8995	±	0.904173	95.8608	±	7.48381	13.0214	±	0.729949	36.1435	±	1.55192
1000	3	9.974	±	0.551457	54.565	±	3.35447	103.016	±	8.56584	16.449	±	1.31783	72.525	±	2.46827	40.4034	±	2.90638	88.6325	±	4.36441	12.2857	±	1.00734	35.6939	±	2.26028
1700			T
females
0	3	11.4048	±	1.52736	60.5183	±	9.6023	102.448	±	4.28848	16.2456	±	1.10182	75.054	±	0.301517	43.1264	±	3.20817	97.7284	±	2.32349	13.6244	±	1.38673	41.7474	±	2.64385
3
10	1	16.9593			71.0494			123.936			17.8106			85.9518			43.9894			113.09			14.2522			42.7074
30	4	12.1943	±	0.420676	60.5191	±	10.1408	110.357	±	1.32871	17.0247	±	1.68397	82.2387	±	9.77211	43.9259	±	8.3027	98.1181	±	9.16078	12.6697	±	0.179324	40.1635	±	1.59039
100
300	4	11.6977	±	0.418327	61.7679	±	5.53512	110.911	±	7.35739	17.1764	±	2.54415	87.8547	±	14.8946	48.4967	±	8.95157	95.2102	±	7.72111	13.5109	±	0.218923	41.4747	±	2.31148
1000	3	10.79	±	3.17898	59.4	±	3.71942	109.328	±	11.6844	16.711	±	0.255232	79.6523	±	7.6412	43.1163	±	5.80304	97.6183	±	3.59071	13.0375	±	1.25648	40.8975	±	3.79563
1700
Group mean ± SD
T, significant trend
