# Supplementary material for: Toxicological Profile of Ultrapure 2,2′,3,4,4′,5,5′-Heptachlorbiphenyl (PCB 180) in Adult Rats
Source: PLoS One. 2014 Aug 19;9(8):e104639. doi: 10.1371/journal.pone.0104639 (PMC4138103; doi:10.1371/journal.pone.0104639)
Supplement: Table S12 — Brain dopanine and nicotinic receptor binding. (XLSX) [file pone.0104639.s012.xlsx]

## Sheet: Table S12
Table S12. Brain dopanine and nicotinic receptor binding
Total dose	Dopamine D1/D5 receptor binding			High affinity nicotinic receptor binding (α4/β2)			Low affinity nicotinic receptor binding (α4/β2)
mg/kg bw	DPM1			DPM1			DPM1
males
0	1185.75	±	150.479	493	±	157.871	1525.62	±	146.219
1000	1075.38	±	61.4635	655.875	±	140.518	1492	±	119.699
Dose response
Group mean ± SD. N=4
DPM1	Disintergrations per minute
